# Supplementary material for: Apoptotic Activity of New Oxisterigmatocystin Derivatives from the Marine-Derived Fungus Aspergillus nomius NC06
Source: Mar Drugs. 2021 Nov 11;19(11):631. doi: 10.3390/md19110631 (PMC8621937; doi:10.3390/md19110631)
Supplement: Supplementary file 1 [file marinedrugs-19-00631-s001.zip]

Archive with 1 entries (1 files):
- marinedrugs-1414865-supplementary.pdf
